# Supplementary material for: Preparation of Two Process-Related Impurities of a Key Intermediate of Silodosin Under Baeyer–Villiger and Fenton Conditions
Source: Molecules. 2026 Jan 28;31(3):462. doi: 10.3390/molecules31030462 (PMC12898569; doi:10.3390/molecules31030462)
Supplement: Supplementary file 1 [file molecules-31-00462-s001.zip]

Archive with 1 entries (1 files):
- molecules-4049865-supplementary.pdf
